# Supplementary material for: The Potential for Managed Alcohol Programmes in Scotland during the COVID-19 Pandemic: A Qualitative Exploration of Key Areas for Implementation Using the Consolidated Framework for Implementation Research
Source: Int J Environ Res Public Health. 2022 Nov 17;19(22):15207. doi: 10.3390/ijerph192215207 (PMC9690644; doi:10.3390/ijerph192215207)
Supplement: Supplementary file 1 [file ijerph-19-15207-s001.zip]

Archive with 1 entries (1 files):
- ijerph-1998097-supplementary.pdf
